# Supplementary material for: Comparative analysis of adding cotton straw and corn stover to improve the combustion performance of municipal sludge
Source: Sci Rep. 2024 Mar 15;14:6321. doi: 10.1038/s41598-024-56842-4 (PMC10943231; doi:10.1038/s41598-024-56842-4)
Supplement: Supplementary file 1 — Supplementary Information. [file 41598_2024_56842_MOESM1_ESM.xlsx]

## Sheet: Sheet1
tr	tg	tr	dtg
30	99.9689	30.445	-0.58221
30.3333	99.9564	38.2242	-0.71127
30.6667	99.9489	46.0034	-1.09846
31	99.9438	53.7826	-1.8083
31.3333	99.9405	61.5618	-2.6472
31.6667	99.9384	69.341	-3.45383
32	99.9365	77.1201	-4.29273
32.3333	99.9344	84.8993	-4.64765
32.6667	99.9385	92.6785	-4.58312
33	99.9379	100.458	-4.2282
33.3333	99.9353	108.237	-3.4861
33.6667	99.932	116.016	-2.48587
34	99.9247	123.795	-1.77603
34.3333	99.9189	131.574	-1.22752
34.6667	99.913	139.354	-0.8726
35	99.9066	147.133	-0.71127
35.3333	99.9005	154.912	-0.61448
35.6667	99.8952	162.691	-0.61448
36	99.8898	170.47	-0.64674
36.3333	99.884	178.25	-0.7758
36.6667	99.8791	186.029	-0.9694
37	99.8738	193.808	-1.29205
37.3333	99.8685	201.587	-1.64697
37.6667	99.8629	209.366	-2.09869
38	99.8564	217.146	-2.71173
38.3333	99.8501	224.925	-3.55063
38.6667	99.8436	232.704	-4.26047
39	99.8369	240.483	-5.13163
39.3333	99.8297	248.262	-6.0028
39.6667	99.8228	256.042	-6.87396
40	99.816	263.821	-7.90646
40.3333	99.8092	271.6	-9.51973
40.6667	99.8027	279.379	-12.1655
41	99.7963	287.158	-15.5211
41.3333	99.7897	294.937	-17.8765
41.6667	99.7828	302.717	-18.7476
42	99.7753	310.496	-19.038
42.3333	99.7677	318.275	-18.5218
42.6667	99.7602	326.054	-17.5861
43	99.7528	333.833	-16.1987
43.3333	99.7432	341.613	-13.3916
43.6667	99.7342	349.392	-9.68105
44	99.7255	357.171	-7.55154
44.3333	99.717	364.95	-6.35772
44.6667	99.7082	372.729	-5.58335
45	99.6991	380.509	-5.26069
45.3333	99.6894	388.288	-5.1639
45.6667	99.6791	396.067	-5.26069
46	99.6687	403.846	-5.35749
46.3333	99.6586	411.625	-5.55108
46.6667	99.648	419.405	-5.74467
47	99.6367	427.184	-5.93827
47.3333	99.6244	434.963	-6.13186
47.6667	99.6129	442.742	-6.32545
48	99.6017	450.521	-6.55131
48.3333	99.5905	458.3	-6.77717
48.6667	99.5787	466.08	-6.93849
49	99.5671	473.859	-7.09982
49.3333	99.5553	481.638	-7.16435
49.6667	99.5434	489.417	-7.16435
50	99.5299	497.196	-7.09982
50.3333	99.5165	504.976	-6.8417
50.6667	99.5035	512.755	-6.42225
51	99.4905	520.534	-5.97053
51.3333	99.4763	528.313	-5.19616
51.6667	99.4629	536.092	-3.22797
52	99.4488	543.872	-1.35658
52.3333	99.4341	551.651	-0.32409
52.6667	99.4199	559.43	-0.09823
53	99.4058	567.209	-0.09823
53.3333	99.3916	574.988	-0.09823
53.6667	99.3767	582.768	-0.09823
54	99.3611	590.547	-0.09823
54.3333	99.3446	598.326	-0.09823
54.6667	99.3281	606.105	-0.1305
55	99.3114	613.884	-0.16276
55.3333	99.2944	621.663	-0.16276
55.6667	99.2748	629.443	-0.16276
56	99.2558	637.222	-0.16276
56.3333	99.237	645.001	-0.1305
56.6667	99.2179	652.78	-0.1305
57	99.1975	660.559	-0.16276
57.3333	99.1774	668.339	-0.25956
57.6667	99.157	676.118	-0.32409
58	99.1365	683.897	-0.32409
58.3333	99.1148	691.676	-0.32409
58.6667	99.0929	699.455	-0.29182
59	99.0713	707.235	-0.22729
59.3333	99.0499	715.014	-0.16276
59.6667	99.0272	722.793	-0.1305
60	99.0043	730.572	-0.06597
60.3333	98.9813	738.351	-0.06597
60.6667	98.9583	746.13	-0.06597
61	98.9349	753.91	-0.06597
61.3333	98.9114	761.689	-0.06597
61.6667	98.8879	769.468	-0.06597
62	98.8645	777.247	-0.06597
62.3333	98.8408	785.026	-0.0337
62.6667	98.8168	792.806	-0.06597
63	98.7921	800.585	-0.06597
63.3333	98.7665	808.364	-0.06597
63.6667	98.7384	816.143	-0.0337
64	98.7101	823.922	-0.06597
64.3333	98.6813	831.702	-0.06597
64.6667	98.6523	839.481	-0.09823
65	98.6203	847.26	-0.1305
65.3333	98.5899	855.039	-0.1305
65.6667	98.5599	862.818	-0.16276
66	98.53	870.598	-0.16276
66.3333	98.5005	878.377	-0.16276
66.6667	98.4702	886.156	-0.16276
67	98.4394	893.935	-0.16276
67.3333	98.4082	901.714	-0.16276
67.6667	98.3756	909.494	-0.09823
68	98.343	917.273	-0.16276
68.3333	98.3104	925.052	-0.16276
68.6667	98.2778	932.831	-0.19503
69	98.2439	940.61	-0.22729
69.3333	98.2101	948.389	-0.22729
69.6667	98.1761	956.169	-0.16276
70	98.1419	963.948	-0.22729
70.3333	98.1068	971.727	-0.22729
70.6667	98.0715	979.506	-0.22729
71	98.0361	987.285	-0.22729
71.3333	98.0006
71.6667	97.9635
72	97.9266
72.3333	97.8891
72.6667	97.8513
73	97.8125
73.3333	97.7739
73.6667	97.7349
74	97.6957
74.3333	97.6557
74.6667	97.6157
75	97.5754
75.3333	97.5348
75.6667	97.4931
76	97.4513
76.3333	97.4092
76.6667	97.3668
77	97.3227
77.3333	97.2793
77.6667	97.2359
78	97.1923
78.3333	97.1483
78.6667	97.1041
79	97.0595
79.3333	97.0149
79.6667	96.9701
80	96.9251
80.3333	96.8798
80.6667	96.8343
81	96.7883
81.3333	96.7422
81.6667	96.6961
82	96.6499
82.3333	96.6031
82.6667	96.5568
83	96.5106
83.3333	96.4643
83.6667	96.4177
84	96.3708
84.3333	96.3237
84.6667	96.2766
85	96.2294
85.3333	96.182
85.6667	96.1348
86	96.0876
86.3333	96.0403
86.6667	95.9931
87	95.9456
87.3333	95.8982
87.6667	95.8509
88	95.803
88.3333	95.7556
88.6667	95.7088
89	95.6628
89.3333	95.6168
89.6667	95.5701
90	95.5232
90.3333	95.4766
90.6667	95.4301
91	95.3839
91.3333	95.3376
91.6667	95.2914
92	95.2462
92.3333	95.2004
92.6667	95.1547
93	95.1091
93.3333	95.0638
93.6667	95.0189
94	94.9744
94.3333	94.9302
94.6667	94.8872
95	94.8438
95.3333	94.8007
95.6667	94.7576
96	94.7152
96.3333	94.6727
96.6667	94.6305
97	94.5886
97.3333	94.5474
97.6667	94.5061
98	94.4651
98.3333	94.4243
98.6667	94.3847
99	94.3448
99.3333	94.3053
99.6667	94.2659
100	94.2275
100.333	94.1891
100.667	94.151
101	94.1132
101.333	94.0765
101.667	94.0395
102	94.0024
102.333	93.9655
102.667	93.9294
103	93.8932
103.333	93.8574
103.667	93.8217
104	93.7869
104.333	93.7524
104.667	93.718
105	93.6837
105.333	93.651
105.667	93.6183
106	93.586
106.333	93.5539
106.667	93.5231
107	93.4919
107.333	93.461
107.667	93.4305
108	93.4003
108.333	93.3713
108.667	93.3423
109	93.3136
109.333	93.2852
109.667	93.2584
110	93.2311
110.333	93.2039
110.667	93.1771
111	93.1514
111.333	93.1257
111.667	93.1005
112	93.0757
112.333	93.0514
112.667	93.0267
113	93.0033
113.333	92.9806
113.667	92.9583
114	92.936
114.333	92.9141
114.667	92.8925
115	92.8725
115.333	92.852
115.667	92.8316
116	92.8115
116.333	92.7927
116.667	92.7737
117	92.7552
117.333	92.7371
117.667	92.7198
118	92.7014
118.333	92.6828
118.667	92.6645
119	92.6469
119.333	92.6299
119.667	92.6135
120	92.5977
120.333	92.5843
120.667	92.5701
121	92.5559
121.333	92.5418
121.667	92.5282
122	92.514
122.333	92.4998
122.667	92.4857
123	92.4715
123.333	92.4577
123.667	92.4441
124	92.4306
124.333	92.418
124.667	92.4051
125	92.3923
125.333	92.3797
125.667	92.3673
126	92.355
126.333	92.3429
126.667	92.3312
127	92.3201
127.333	92.3087
127.667	92.2974
128	92.2866
128.333	92.2768
128.667	92.267
129	92.2575
129.333	92.2481
129.667	92.2393
130	92.2299
130.333	92.2202
130.667	92.2104
131	92.2004
131.333	92.1907
131.667	92.1813
132	92.1724
132.333	92.164
132.667	92.1557
133	92.1478
133.333	92.1398
133.667	92.1321
134	92.1245
134.333	92.1167
134.667	92.1086
135	92.1007
135.333	92.0933
135.667	92.0859
136	92.0784
136.333	92.0715
136.667	92.065
137	92.0588
137.333	92.0525
137.667	92.0464
138	92.0405
138.333	92.0348
138.667	92.0292
139	92.0233
139.333	92.0171
139.667	92.0111
140	92.0054
140.333	91.9998
140.667	91.9933
141	91.9873
141.333	91.9816
141.667	91.976
142	91.9696
142.333	91.9631
142.667	91.9568
143	91.9507
143.333	91.9438
143.667	91.9372
144	91.9305
144.333	91.9242
144.667	91.9189
145	91.9129
145.333	91.9065
145.667	91.9004
146	91.8944
146.333	91.8877
146.667	91.881
147	91.8744
147.333	91.8672
147.667	91.8599
148	91.8526
148.333	91.8457
148.667	91.8395
149	91.833
149.333	91.8265
149.667	91.8204
150	91.8157
150.333	91.8103
150.667	91.8045
151	91.7984
151.333	91.7928
151.667	91.7871
152	91.7811
152.333	91.7747
152.667	91.7681
153	91.7621
153.333	91.7568
153.667	91.7519
154	91.7471
154.333	91.7418
154.667	91.7366
155	91.7315
155.333	91.7267
155.667	91.7217
156	91.7163
156.333	91.7105
156.667	91.7051
157	91.6999
157.333	91.695
157.667	91.6902
158	91.685
158.333	91.6798
158.667	91.6751
159	91.6708
159.333	91.6667
159.667	91.6624
160	91.6574
160.333	91.6522
160.667	91.6475
161	91.6426
161.333	91.6379
161.667	91.6334
162	91.629
162.333	91.6239
162.667	91.6189
163	91.6143
163.333	91.61
163.667	91.606
164	91.6023
164.333	91.5979
164.667	91.593
165	91.5888
165.333	91.5841
165.667	91.5794
166	91.5748
166.333	91.5689
166.667	91.5632
167	91.5577
167.333	91.5525
167.667	91.5478
168	91.5431
168.333	91.5381
168.667	91.5331
169	91.5291
169.333	91.5247
169.667	91.52
170	91.5149
170.333	91.5089
170.667	91.5032
171	91.4976
171.333	91.4917
171.667	91.4844
172	91.478
172.333	91.4724
172.667	91.4672
173	91.4619
173.333	91.4563
173.667	91.4509
174	91.4457
174.333	91.4401
174.667	91.4339
175	91.4277
175.333	91.4214
175.667	91.4136
176	91.4061
176.333	91.3989
176.667	91.3919
177	91.3842
177.333	91.3771
177.667	91.3703
178	91.3634
178.333	91.357
178.667	91.3506
179	91.344
179.333	91.337
179.667	91.3298
180	91.3228
180.333	91.3155
180.667	91.3079
181	91.3002
181.333	91.2928
181.667	91.2853
182	91.2778
182.333	91.2711
182.667	91.264
183	91.257
183.333	91.2503
183.667	91.2437
184	91.2365
184.333	91.2291
184.667	91.2213
185	91.2135
185.333	91.2046
185.667	91.1959
186	91.1871
186.333	91.1782
186.667	91.169
187	91.1603
187.333	91.1517
187.667	91.1431
188	91.1339
188.333	91.1244
188.667	91.1151
189	91.1058
189.333	91.0959
189.667	91.0864
190	91.0769
190.333	91.0672
190.667	91.0575
191	91.0474
191.333	91.037
191.667	91.0264
192	91.0149
192.333	91.0039
192.667	90.993
193	90.9821
193.333	90.9714
193.667	90.9606
194	90.9498
194.333	90.9388
194.667	90.9272
195	90.9154
195.333	90.9034
195.667	90.8911
196	90.8776
196.333	90.8642
196.667	90.8505
197	90.8367
197.333	90.823
197.667	90.8097
198	90.7964
198.333	90.7828
198.667	90.77
199	90.7568
199.333	90.7433
199.667	90.7298
200	90.7155
200.333	90.7008
200.667	90.6854
201	90.6698
201.333	90.6527
201.667	90.636
202	90.6191
202.333	90.6018
202.667	90.5838
203	90.566
203.333	90.5483
203.667	90.5307
204	90.5132
204.333	90.4953
204.667	90.4769
205	90.4582
205.333	90.4392
205.667	90.4202
206	90.4008
206.333	90.3813
206.667	90.3604
207	90.3397
207.333	90.3187
207.667	90.2974
208	90.2749
208.333	90.2526
208.667	90.23
209	90.2073
209.333	90.1837
209.667	90.1605
210	90.1373
210.333	90.114
210.667	90.0906
211	90.0672
211.333	90.0435
211.667	90.0196
212	89.9947
212.333	89.9694
212.667	89.9438
213	89.9179
213.333	89.8902
213.667	89.8632
214	89.8361
214.333	89.8088
214.667	89.7809
215	89.7534
215.333	89.7262
215.667	89.6988
216	89.6711
216.333	89.6435
216.667	89.6156
217	89.5873
217.333	89.5589
217.667	89.5293
218	89.4994
218.333	89.469
218.667	89.4381
219	89.4054
219.333	89.3729
219.667	89.3402
220	89.3073
220.333	89.273
220.667	89.2394
221	89.2058
221.333	89.1722
221.667	89.139
222	89.1058
222.333	89.0726
222.667	89.0393
223	89.0058
223.333	88.9719
223.667	88.9378
224	88.9035
224.333	88.8671
224.667	88.8308
225	88.7943
225.333	88.7576
225.667	88.7193
226	88.6815
226.333	88.6437
226.667	88.6057
227	88.5672
227.333	88.5289
227.667	88.4909
228	88.4529
228.333	88.4147
228.667	88.3764
229	88.3378
229.333	88.2991
229.667	88.2597
230	88.2199
230.333	88.1797
230.667	88.1391
231	88.0968
231.333	88.0549
231.667	88.0128
232	87.9706
232.333	87.927
232.667	87.8837
233	87.8402
233.333	87.7967
233.667	87.7524
234	87.7083
234.333	87.6645
234.667	87.6208
235	87.5766
235.333	87.532
235.667	87.4873
236	87.4425
236.333	87.3964
236.667	87.3503
237	87.3037
237.333	87.2567
237.667	87.2077
238	87.1588
238.333	87.1097
238.667	87.0603
239	87.0106
239.333	86.9596
239.667	86.9093
240	86.8593
240.333	86.8094
240.667	86.7593
241	86.7086
241.333	86.6577
241.667	86.6065
242	86.5545
242.333	86.5029
242.667	86.4507
243	86.3981
243.333	86.3442
243.667	86.2897
244	86.2345
244.333	86.1789
244.667	86.1201
245	86.0621
245.333	86.0037
245.667	85.9448
246	85.884
246.333	85.8237
246.667	85.7633
247	85.7026
247.333	85.6404
247.667	85.578
248	85.515
248.333	85.4517
248.667	85.387
249	85.3225
249.333	85.2573
249.667	85.1916
250	85.1238
250.333	85.0556
250.667	84.9868
251	84.9174
251.333	84.8438
251.667	84.7708
252	84.6972
252.333	84.6229
252.667	84.5453
253	84.4684
253.333	84.3909
253.667	84.313
254	84.2325
254.333	84.1522
254.667	84.0718
255	83.9914
255.333	83.9078
255.667	83.8237
256	83.7389
256.333	83.6535
256.667	83.5645
257	83.4758
257.333	83.3862
257.667	83.2957
258	83.2015
258.333	83.1074
258.667	83.0123
259	82.9162
259.333	82.8152
259.667	82.7148
260	82.6138
260.333	82.5121
260.667	82.406
261	82.301
261.333	82.1951
261.667	82.0878
262	81.9796
262.333	81.868
262.667	81.7569
263	81.6448
263.333	81.5316
263.667	81.4146
264	81.298
264.333	81.1802
264.667	81.0615
265	80.9377
265.333	80.8141
265.667	80.6897
266	80.5646
266.333	80.4334
266.667	80.3029
267	80.1714
267.333	80.039
267.667	79.9016
268	79.7651
268.333	79.6278
268.667	79.4896
269	79.3473
269.333	79.2052
269.667	79.0624
270	78.919
270.333	78.7714
270.667	78.6243
271	78.4763
271.333	78.3275
271.667	78.1749
272	78.0226
272.333	77.8694
272.667	77.7155
273	77.5573
273.333	77.3995
273.667	77.2404
274	77.0804
274.333	76.9151
274.667	76.7503
275	76.5847
275.333	76.4183
275.667	76.2464
276	76.0761
276.333	75.9055
276.667	75.7343
277	75.5601
277.333	75.3863
277.667	75.2118
278	75.0368
278.333	74.8586
278.667	74.6809
279	74.5025
279.333	74.3236
279.667	74.1414
280	73.96
280.333	73.7779
280.667	73.5951
281	73.4098
281.333	73.2248
281.667	73.0388
282	72.8519
282.333	72.6623
282.667	72.4734
283	72.284
283.333	72.0939
283.667	71.9009
284	71.708
284.333	71.5138
284.667	71.3184
285	71.1198
285.333	70.9223
285.667	70.7249
286	70.5275
286.333	70.3276
286.667	70.1284
287	69.9295
287.333	69.7304
287.667	69.5303
288	69.3303
288.333	69.1298
288.667	68.9288
289	68.7271
289.333	68.5254
289.667	68.3232
290	68.1207
290.333	67.9168
290.667	67.7129
291	67.5083
291.333	67.3031
291.667	67.0961
292	66.8896
292.333	66.6827
292.667	66.4751
293	66.2672
293.333	66.0581
293.667	65.8491
294	65.6399
294.333	65.4308
294.667	65.2212
295	65.0121
295.333	64.8032
295.667	64.5943
296	64.3855
296.333	64.1767
296.667	63.9679
297	63.7592
297.333	63.5507
297.667	63.3421
298	63.1334
298.333	62.9244
298.667	62.7158
299	62.5071
299.333	62.2984
299.667	62.0897
300	61.88
300.333	61.6701
300.667	61.4604
301	61.2504
301.333	61.0399
301.667	60.8302
302	60.6209
302.333	60.4118
302.667	60.2044
303	59.9969
303.333	59.7898
303.667	59.583
304	59.3781
304.333	59.1728
304.667	58.9679
305	58.7635
305.333	58.5609
305.667	58.3579
306	58.1556
306.333	57.9536
306.667	57.7527
307	57.5517
307.333	57.3512
307.667	57.1513
308	56.953
308.333	56.7547
308.667	56.5567
309	56.3591
309.333	56.1631
309.667	55.9663
310	55.7699
310.333	55.574
310.667	55.3801
311	55.1863
311.333	54.9933
311.667	54.8011
312	54.6124
312.333	54.4231
312.667	54.2346
313	54.0467
313.333	53.862
313.667	53.6772
314	53.493
314.333	53.3093
314.667	53.1295
315	52.9491
315.333	52.7695
315.667	52.591
316	52.4132
316.333	52.239
316.667	52.0641
317	51.8898
317.333	51.716
317.667	51.5449
318	51.3733
318.333	51.2022
318.667	51.0317
319	50.8639
319.333	50.6962
319.667	50.5294
320	50.3633
320.333	50.2016
320.667	50.0395
321	49.8782
321.333	49.7176
321.667	49.5618
322	49.4051
322.333	49.2491
322.667	49.0938
323	48.9424
323.333	48.7907
323.667	48.64
324	48.4903
324.333	48.3453
324.667	48.1998
325	48.0549
325.333	47.9108
325.667	47.7715
326	47.6311
326.333	47.4913
326.667	47.3521
327	47.2157
327.333	47.0789
327.667	46.9428
328	46.8073
328.333	46.6749
328.667	46.5427
329	46.4116
329.333	46.2814
329.667	46.1559
330	46.0299
330.333	45.9048
330.667	45.7804
331	45.6608
331.333	45.5407
331.667	45.4216
332	45.3032
332.333	45.1894
332.667	45.0747
333	44.9607
333.333	44.8476
333.667	44.7386
334	44.629
334.333	44.5201
334.667	44.4118
335	44.3079
335.333	44.2035
335.667	44.0997
336	43.9963
336.333	43.8969
336.667	43.7966
337	43.6967
337.333	43.5975
337.667	43.5013
338	43.4044
338.333	43.308
338.667	43.2124
339	43.1174
339.333	43.0253
339.667	42.9331
340	42.8417
340.333	42.751
340.667	42.6639
341	42.5764
341.333	42.4893
341.667	42.4029
342	42.3199
342.333	42.2364
342.667	42.1534
343	42.0707
343.333	41.9908
343.667	41.9105
344	41.8306
344.333	41.751
344.667	41.6736
345	41.5959
345.333	41.5187
345.667	41.4419
346	41.3672
346.333	41.292
346.667	41.2169
347	41.142
347.333	41.0686
347.667	40.9947
348	40.9208
348.333	40.8473
348.667	40.7746
349	40.702
349.333	40.6299
349.667	40.5582
350	40.4883
350.333	40.4183
350.667	40.3487
351	40.2795
351.333	40.2128
351.667	40.1456
352	40.0786
352.333	40.0121
352.667	39.9471
353	39.8816
353.333	39.8164
353.667	39.7516
354	39.6876
354.333	39.6234
354.667	39.5597
355	39.4964
355.333	39.434
355.667	39.3716
356	39.3095
356.333	39.2474
356.667	39.186
357	39.124
357.333	39.0618
357.667	38.9996
358	38.9368
358.333	38.8744
358.667	38.8119
359	38.7495
359.333	38.6873
359.667	38.6257
360	38.5643
360.333	38.5033
360.667	38.4438
361	38.3841
361.333	38.3246
361.667	38.2653
362	38.2071
362.333	38.1485
362.667	38.09
363	38.0317
363.333	37.9739
363.667	37.916
364	37.8582
364.333	37.8004
364.667	37.7432
365	37.6859
365.333	37.6286
365.667	37.5716
366	37.5146
366.333	37.4577
366.667	37.401
367	37.3445
367.333	37.2882
367.667	37.2319
368	37.1757
368.333	37.1194
368.667	37.0626
369	37.0056
369.333	36.9482
369.667	36.8906
370	36.833
370.333	36.775
370.667	36.7175
371	36.6603
371.333	36.6033
371.667	36.5472
372	36.4908
372.333	36.4344
372.667	36.3782
373	36.3226
373.333	36.2669
373.667	36.2114
374	36.1563
374.333	36.1019
374.667	36.047
375	35.9922
375.333	35.9375
375.667	35.883
376	35.8284
376.333	35.7738
376.667	35.7192
377	35.6646
377.333	35.61
377.667	35.5555
378	35.501
378.333	35.4464
378.667	35.3917
379	35.3371
379.333	35.2827
379.667	35.2282
380	35.1737
380.333	35.1193
380.667	35.065
381	35.0101
381.333	34.9548
381.667	34.8995
382	34.8442
382.333	34.7878
382.667	34.7318
383	34.6761
383.333	34.6203
383.667	34.5651
384	34.5099
384.333	34.4547
384.667	34.3997
385	34.3456
385.333	34.2911
385.667	34.2364
386	34.1818
386.333	34.1275
386.667	34.073
387	34.0186
387.333	33.9642
387.667	33.9099
388	33.8555
388.333	33.8011
388.667	33.7465
389	33.6914
389.333	33.6367
389.667	33.5821
390	33.5275
390.333	33.4723
390.667	33.4174
391	33.3625
391.333	33.3077
391.667	33.2527
392	33.1977
392.333	33.143
392.667	33.0882
393	33.0333
393.333	32.9785
393.667	32.9236
394	32.8685
394.333	32.8132
394.667	32.7573
395	32.7012
395.333	32.6448
395.667	32.5882
396	32.5307
396.333	32.4735
396.667	32.416
397	32.3586
397.333	32.3012
397.667	32.2439
398	32.1869
398.333	32.1301
398.667	32.0742
399	32.018
399.333	31.9615
399.667	31.9051
400	31.8489
400.333	31.7924
400.667	31.7358
401	31.6789
401.333	31.6214
401.667	31.5641
402	31.5069
402.333	31.4497
402.667	31.3918
403	31.3342
403.333	31.2768
403.667	31.2193
404	31.1615
404.333	31.1038
404.667	31.0461
405	30.9884
405.333	30.9304
405.667	30.8724
406	30.8143
406.333	30.7561
406.667	30.6969
407	30.6378
407.333	30.5784
407.667	30.5188
408	30.4578
408.333	30.3969
408.667	30.3359
409	30.2748
409.333	30.2134
409.667	30.1527
410	30.0919
410.333	30.0313
410.667	29.9715
411	29.9111
411.333	29.8506
411.667	29.7902
412	29.7295
412.333	29.669
412.667	29.6088
413	29.5486
413.333	29.4886
413.667	29.4283
414	29.3679
414.333	29.3074
414.667	29.2468
415	29.1863
415.333	29.1257
415.667	29.065
416	29.0042
416.333	28.9435
416.667	28.8826
417	28.8218
417.333	28.761
417.667	28.7
418	28.6389
418.333	28.5776
418.667	28.5161
419	28.4544
419.333	28.392
419.667	28.3293
420	28.2655
420.333	28.2017
420.667	28.1378
421	28.0737
421.333	28.0091
421.667	27.9451
422	27.8815
422.333	27.818
422.667	27.755
423	27.6919
423.333	27.6288
423.667	27.5658
424	27.5027
424.333	27.4401
424.667	27.3774
425	27.3145
425.333	27.2514
425.667	27.1888
426	27.1259
426.333	27.0627
426.667	26.9993
427	26.9357
427.333	26.8723
427.667	26.809
428	26.7457
428.333	26.6822
428.667	26.6186
429	26.5551
429.333	26.4915
429.667	26.4279
430	26.3643
430.333	26.3007
430.667	26.237
431	26.173
431.333	26.109
431.667	26.0449
432	25.9808
432.333	25.9159
432.667	25.8509
433	25.7856
433.333	25.7201
433.667	25.6536
434	25.5873
434.333	25.5208
434.667	25.4542
435	25.3871
435.333	25.3204
435.667	25.2538
436	25.1874
436.333	25.1215
436.667	25.0556
437	24.9899
437.333	24.9244
437.667	24.8595
438	24.7943
438.333	24.7291
438.667	24.6637
439	24.5983
439.333	24.5328
439.667	24.4671
440	24.4015
440.333	24.3356
440.667	24.2699
441	24.204
441.333	24.138
441.667	24.0721
442	24.0064
442.333	23.9406
442.667	23.8749
443	23.8092
443.333	23.7436
443.667	23.6779
444	23.6121
444.333	23.5464
444.667	23.4806
445	23.4149
445.333	23.3492
445.667	23.2835
446	23.218
446.333	23.1525
446.667	23.0869
447	23.0211
447.333	22.9555
447.667	22.8897
448	22.8242
448.333	22.7588
448.667	22.693
449	22.6269
449.333	22.5605
449.667	22.4939
450	22.4265
450.333	22.3592
450.667	22.2919
451	22.2246
451.333	22.1569
451.667	22.0896
452	22.0225
452.333	21.9552
452.667	21.8885
453	21.8218
453.333	21.7554
453.667	21.689
454	21.623
454.333	21.557
454.667	21.4911
455	21.4255
455.333	21.3603
455.667	21.2946
456	21.2289
456.333	21.1631
456.667	21.0974
457	21.0317
457.333	20.9663
457.667	20.901
458	20.8359
458.333	20.7707
458.667	20.7055
459	20.6403
459.333	20.5748
459.667	20.5091
460	20.4434
460.333	20.3776
460.667	20.3116
461	20.246
461.333	20.1805
461.667	20.1151
462	20.0504
462.333	19.9853
462.667	19.9202
463	19.8553
463.333	19.7904
463.667	19.7256
464	19.6609
464.333	19.5961
464.667	19.5312
465	19.466
465.333	19.4005
465.667	19.3349
466	19.2688
466.333	19.2032
466.667	19.1375
467	19.0718
467.333	19.0067
467.667	18.9415
468	18.8763
468.333	18.8112
468.667	18.7464
469	18.6815
469.333	18.6167
469.667	18.5518
470	18.487
470.333	18.422
470.667	18.3567
471	18.2914
471.333	18.2263
471.667	18.1607
472	18.0951
472.333	18.0295
472.667	17.9639
473	17.8982
473.333	17.8326
473.667	17.7669
474	17.7011
474.333	17.6355
474.667	17.57
475	17.5044
475.333	17.4389
475.667	17.3738
476	17.3086
476.333	17.2435
476.667	17.1785
477	17.114
477.333	17.0495
477.667	16.9852
478	16.9208
478.333	16.8571
478.667	16.7933
479	16.7297
479.333	16.6661
479.667	16.6024
480	16.5386
480.333	16.4746
480.667	16.4106
481	16.3466
481.333	16.283
481.667	16.2194
482	16.1556
482.333	16.092
482.667	16.0281
483	15.9645
483.333	15.901
483.667	15.8369
484	15.773
484.333	15.7092
484.667	15.6454
485	15.582
485.333	15.5185
485.667	15.4548
486	15.3912
486.333	15.328
486.667	15.2648
487	15.2016
487.333	15.1381
487.667	15.075
488	15.012
488.333	14.9487
488.667	14.8854
489	14.8223
489.333	14.7591
489.667	14.6957
490	14.6322
490.333	14.5685
490.667	14.5044
491	14.4398
491.333	14.3752
491.667	14.3102
492	14.2456
492.333	14.1811
492.667	14.1165
493	14.0524
493.333	13.9884
493.667	13.9244
494	13.8605
494.333	13.7974
494.667	13.7346
495	13.6719
495.333	13.6091
495.667	13.5474
496	13.4853
496.333	13.4229
496.667	13.3606
497	13.2983
497.333	13.236
497.667	13.1737
498	13.1116
498.333	13.0495
498.667	12.9872
499	12.9251
499.333	12.8631
499.667	12.8009
500	12.7387
500.333	12.6767
500.667	12.6148
501	12.553
501.333	12.4916
501.667	12.43
502	12.3685
502.333	12.3071
502.667	12.2464
503	12.1855
503.333	12.1246
503.667	12.0636
504	12.0025
504.333	11.9411
504.667	11.8798
505	11.8186
505.333	11.7568
505.667	11.6956
506	11.6345
506.333	11.5734
506.667	11.5129
507	11.4523
507.333	11.3918
507.667	11.3311
508	11.2701
508.333	11.2088
508.667	11.1472
509	11.0854
509.333	11.0228
509.667	10.9606
510	10.8984
510.333	10.8364
510.667	10.7747
511	10.7131
511.333	10.6516
511.667	10.5902
512	10.5299
512.333	10.4694
512.667	10.409
513	10.3488
513.333	10.2893
513.667	10.2297
514	10.1704
514.333	10.1112
514.667	10.0524
515	9.99353
515.333	9.9347
515.667	9.8759
516	9.81729
516.333	9.75865
516.667	9.70013
517	9.6417
517.333	9.58321
517.667	9.52487
518	9.46667
518.333	9.40843
518.667	9.35053
519	9.29278
519.333	9.23501
519.667	9.17722
520	9.12003
520.333	9.06286
520.667	9.00571
521	8.94854
521.333	8.89207
521.667	8.83559
522	8.77914
522.333	8.7227
522.667	8.66683
523	8.61094
523.333	8.55517
523.667	8.49962
524	8.44436
524.333	8.38983
524.667	8.33509
525	8.28063
525.333	8.22645
525.667	8.17314
526	8.11968
526.333	8.06645
526.667	8.0135
527	7.96145
527.333	7.90924
527.667	7.85738
528	7.80589
528.333	7.75575
528.667	7.70557
529	7.65574
529.333	7.60632
529.667	7.55914
530	7.51142
530.333	7.46386
530.667	7.41662
531	7.37153
531.333	7.32652
531.667	7.28232
532	7.23873
532.333	7.1982
532.667	7.15769
533	7.11819
533.333	7.07965
533.667	7.04538
534	7.01057
534.333	6.97671
534.667	6.94368
535	6.91529
535.333	6.8864
535.667	6.85858
536	6.83174
536.333	6.80959
536.667	6.78662
537	6.76446
537.333	6.74327
537.667	6.72647
538	6.7089
538.333	6.69217
538.667	6.67614
539	6.66398
539.333	6.65096
539.667	6.63838
540	6.6264
540.333	6.61691
540.667	6.60686
541	6.59766
541.333	6.58912
541.667	6.58214
542	6.57488
542.333	6.56827
542.667	6.56208
543	6.55684
543.333	6.55112
543.667	6.54586
544	6.54104
544.333	6.53743
544.667	6.53418
545	6.53122
545.333	6.5281
545.667	6.52583
546	6.52284
546.333	6.51994
546.667	6.51731
547	6.51489
547.333	6.51259
547.667	6.51081
548	6.50938
548.333	6.50817
548.667	6.50834
549	6.50792
549.333	6.50736
549.667	6.50675
550	6.50596
550.333	6.5049
550.667	6.50362
551	6.50223
551.333	6.50003
551.667	6.49818
552	6.49641
552.333	6.49466
552.667	6.49173
553	6.48835
553.333	6.485
553.667	6.48172
554	6.47769
554.333	6.47474
554.667	6.47234
555	6.47022
555.333	6.46988
555.667	6.469
556	6.46822
556.333	6.46758
556.667	6.46772
557	6.46755
557.333	6.46738
557.667	6.46725
558	6.46729
558.333	6.46726
558.667	6.46723
559	6.46721
559.333	6.46722
559.667	6.46721
560	6.46721
560.333	6.4672
560.667	6.4672
561	6.4672
561.333	6.4672
561.667	6.4672
562	6.4672
562.333	6.4672
562.667	6.4672
563	6.4672
563.333	6.4672
563.667	6.4672
564	6.4672
564.333	6.4672
564.667	6.4672
565	6.4672
565.333	6.4672
565.667	6.4672
566	6.4672
566.333	6.4672
566.667	6.4672
567	6.4672
567.333	6.4672
567.667	6.4672
568	6.4672
568.333	6.4672
568.667	6.4672
569	6.4672
569.333	6.4672
569.667	6.4672
570	6.4672
570.333	6.4672
570.667	6.4672
571	6.4672
571.333	6.4672
571.667	6.4672
572	6.4672
572.333	6.4672
572.667	6.4672
573	6.4672
573.333	6.4672
573.667	6.4672
574	6.4672
574.333	6.4672
574.667	6.4672
575	6.4672
575.333	6.4672
575.667	6.4672
576	6.46717
576.333	6.46711
576.667	6.46681
577	6.46631
577.333	6.46558
577.667	6.4646
578	6.46347
578.333	6.46138
578.667	6.45958
579	6.45781
579.333	6.45602
579.667	6.45269
580	6.44903
580.333	6.4454
580.667	6.44186
581	6.43751
581.333	6.43433
581.667	6.43173
582	6.42944
582.333	6.42907
582.667	6.42812
583	6.42727
583.333	6.42658
583.667	6.42673
584	6.42655
584.333	6.42636
584.667	6.42622
585	6.42626
585.333	6.42623
585.667	6.4262
586	6.42617
586.333	6.42618
586.667	6.42618
587	6.42617
587.333	6.42617
587.667	6.42617
588	6.42617
588.333	6.42616
588.667	6.42616
589	6.42616
589.333	6.42616
589.667	6.42616
590	6.42616
590.333	6.42616
590.667	6.42616
591	6.42616
591.333	6.42616
591.667	6.42616
592	6.42616
592.333	6.42616
592.667	6.42616
593	6.42616
593.333	6.42616
593.667	6.42616
594	6.42616
594.333	6.42616
594.667	6.42616
595	6.42616
595.333	6.42616
595.667	6.42616
596	6.42616
596.333	6.42616
596.667	6.42616
597	6.42608
597.333	6.42553
597.667	6.42413
598	6.42218
598.333	6.41939
598.667	6.41704
599	6.41488
599.333	6.41282
599.667	6.41072
600	6.40915
600.333	6.40791
600.667	6.40693
601	6.4061
601.333	6.40649
601.667	6.40635
602	6.40611
602.333	6.40584
602.667	6.40535
603	6.4047
603.333	6.40398
603.667	6.40325
604	6.40193
604.333	6.40079
604.667	6.39962
605	6.39841
605.333	6.39722
605.667	6.39619
606	6.39522
606.333	6.39429
606.667	6.39372
607	6.39307
607.333	6.39241
607.667	6.39175
608	6.38982
608.333	6.38713
608.667	6.38421
609	6.38123
609.333	6.3767
609.667	6.37358
610	6.37103
610.333	6.36875
610.667	6.36813
611	6.36708
611.333	6.36615
611.667	6.36538
612	6.36549
612.333	6.36526
612.667	6.36504
613	6.36486
613.333	6.3649
613.667	6.36486
614	6.36481
614.333	6.36478
614.667	6.36479
615	6.36478
615.333	6.36452
615.667	6.36375
616	6.36126
616.333	6.35882
616.667	6.35639
617	6.35397
617.333	6.3501
617.667	6.34767
618	6.3458
618.333	6.34417
618.667	6.34435
619	6.34386
619.333	6.34339
619.667	6.34302
620	6.34313
620.333	6.34305
620.667	6.34296
621	6.34289
621.333	6.34264
621.667	6.34148
622	6.33954
622.333	6.3374
622.667	6.33431
623	6.33192
623.333	6.32982
623.667	6.32796
624	6.32626
624.333	6.32548
624.667	6.32458
625	6.32383
625.333	6.32319
625.667	6.32332
626	6.32315
626.333	6.32298
626.667	6.32285
627	6.32276
627.333	6.32199
627.667	6.3203
628	6.31815
628.333	6.31512
628.667	6.31261
629	6.31033
629.333	6.30818
629.667	6.30616
630	6.30459
630.333	6.30334
630.667	6.30227
631	6.30244
631.333	6.30214
631.667	6.30185
632	6.30161
632.333	6.30169
632.667	6.30164
633	6.30158
633.333	6.30154
633.667	6.30071
634	6.29901
634.333	6.29666
634.667	6.29406
635	6.28991
635.333	6.28681
635.667	6.28414
636	6.2817
636.333	6.28026
636.667	6.27892
637	6.27776
637.333	6.27671
637.667	6.27664
638	6.27582
638.333	6.27477
638.667	6.27364
639	6.27189
639.333	6.27025
639.667	6.26804
640	6.26524
640.333	6.26142
640.667	6.25801
641	6.25482
641.333	6.25179
641.667	6.2486
642	6.24624
642.333	6.24435
642.667	6.24272
643	6.24289
643.333	6.24239
643.667	6.24191
644	6.24153
644.333	6.24163
644.667	6.24154
645	6.24144
645.333	6.24137
645.667	6.24045
646	6.23876
646.333	6.23665
646.667	6.23446
647	6.23099
647.333	6.22858
647.667	6.22658
648	6.22477
648.333	6.22403
648.667	6.22311
649	6.22232
649.333	6.22167
649.667	6.2218
650	6.22163
650.333	6.22146
650.667	6.22132
651	6.22137
651.333	6.22134
651.667	6.22104
652	6.2202
652.333	6.21787
652.667	6.21561
653	6.21338
653.333	6.21116
653.667	6.20767
654	6.20547
654.333	6.20379
654.667	6.20241
655	6.20122
655.333	6.20177
655.667	6.2016
656	6.20138
656.333	6.20122
656.667	6.20129
657	6.20122
657.333	6.20074
657.667	6.19966
658	6.19713
658.333	6.19473
658.667	6.19236
659	6.19003
659.333	6.18653
659.667	6.18428
660	6.18256
660.333	6.18106
660.667	6.18126
661	6.18069
661.333	6.17954
661.667	6.17783
662	6.17544
662.333	6.17307
662.667	6.17078
663	6.16856
663.333	6.16564
663.667	6.16368
664	6.16216
664.333	6.16084
664.667	6.16097
665	6.16009
665.333	6.15821
665.667	6.1558
666	6.15288
666.333	6.15026
666.667	6.14782
667	6.14551
667.333	6.14317
667.667	6.14141
668	6.14002
668.333	6.13882
668.667	6.13766
669	6.13536
669.333	6.13292
669.667	6.13052
670	6.127
670.333	6.1246
670.667	6.12266
671	6.12095
671.333	6.12037
671.667	6.11846
672	6.11586
672.333	6.1132
672.667	6.11019
673	6.10767
673.333	6.10545
673.667	6.10342
674	6.1017
674.333	6.09913
674.667	6.09601
675	6.09287
675.333	6.08966
675.667	6.08686
676	6.08431
676.333	6.08191
676.667	6.07986
677	6.07682
677.333	6.07318
677.667	6.06953
678	6.06596
678.333	6.06146
678.667	6.05798
679	6.05475
679.333	6.05135
679.667	6.0478
680	6.04357
680.333	6.03937
680.667	6.03527
681	6.03041
681.333	6.02661
681.667	6.0227
682	6.01852
682.333	6.01591
682.667	6.01287
683	6.01005
683.333	6.00746
683.667	6.00533
684	6.00287
684.333	5.99985
684.667	5.99659
685	5.9937
685.333	5.99079
685.667	5.98791
686	5.98491
686.333	5.98084
686.667	5.97695
687	5.97333
687.333	5.96991
687.667	5.96645
688	5.96327
688.333	5.95961
688.667	5.95564
689	5.95266
689.333	5.94947
689.667	5.94652
690	5.9438
690.333	5.94091
690.667	5.93762
691	5.93415
691.333	5.93078
691.667	5.92776
692	5.92507
692.333	5.92242
692.667	5.91934
693	5.91592
693.333	5.91239
693.667	5.90906
694	5.90591
694.333	5.90233
694.667	5.89951
695	5.89635
695.333	5.8928
695.667	5.89041
696	5.8876
[truncated: 912 more rows]
